# Supplementary material for: Improved phylogenetic resolution within the Neotropical rainforest genus Zygia (Mimoseae, Fabaceae) using phylogenomic data
Source: Front Plant Sci. 2026 Jun 12;17:1816329. doi: 10.3389/fpls.2026.1816329 (PMC13303398; doi:10.3389/fpls.2026.1816329)
Supplement: Supplementary file 2 [file SupplementaryFile2.zip]

Archive with 8 entries (8 files):
- Supplementary_Table1_Specimens_Ferm_et_al_2026.xlsx
- __MACOSX/._Supplementary_Table1_Specimens_Ferm_et_al_2026.xlsx
- Supplementary_Table2_RF_values_Ferm_et_al_2026.docx
- __MACOSX/._Supplementary_Table2_RF_values_Ferm_et_al_2026.docx
- Supplementary_Table3_Herbarium_specimens_Ferm_et_al_2026.docx
- __MACOSX/._Supplementary_Table3_Herbarium_specimens_Ferm_et_al_2026.docx
- Supplementary_Table4_sections_Zygia_Ferm_et_al_2026.xlsx
- __MACOSX/._Supplementary_Table4_sections_Zygia_Ferm_et_al_2026.xlsx
