# Supplementary material for: Improved phylogenetic resolution within the Neotropical rainforest genus Zygia (Mimoseae, Fabaceae) using phylogenomic data
Source: Front Plant Sci. 2026 Jun 12;17:1816329. doi: 10.3389/fpls.2026.1816329 (PMC13303398; doi:10.3389/fpls.2026.1816329)
Supplement: Supplementary file 2 [file SupplementaryFile2.zip › Supplementary_Table1_Specimens_Ferm_et_al_2026.xlsx]

## Sheet: Taxa
Supplementary table 1. A full overview of the accessions included in this study: collection and voucher information for all samples.
Taxon	After taxonomic treatment in Ferm et al. 2026	Voucher	ENA accession number	Source	Identification in phylogenetic trees #1-8	Country	Year
Kanjilalia umbrosa		Lihan Tang 90-005 (KFBG)	ERS30392587	This study	S587	China	1990
Marmaroxylon magdalenae	Macrosamanea magdalenae	Haught 2097 (S)	ERS30392588	This study	S588	Colombia	1936
Zygia ampla		Prance et al 18312 (S)	ERS29735239	This study	S503	Brazil	1973
Zygia ampla		Ducke 16779 (S)	ERS29735240	This study	S504	Brazil	1928
Zygia basijuga		Lleras P17414 (S)	ERS29735241	This study	S507	Brazil	1973
Zygia basijuga		Krukoff 8639 (S)	ERS29735242	This study	S508	Brazil	1936
Zygia biflora		Hammel 19615 (K)	ERS29735243	This study	S509	Costa Rica	1994
Zygia biflora		Aguilar 3638 (K)	ERS29735244	This study	S589	Costa Rica	1994
Zygia bisingula		Berti 983-034 (NY)	ERS29735245	This study	S510	Venezuela	1983
Zygia bisingula		Ortega 2561 (NY)	ERS29735246	This study	S591	Venezuela	1985
Zygia brenesii		Rivera 891 (K)	ERS29735247	This study	S561	Costa Rica	1990
Zygia brenesii		Herrera 6363 (K)	ERS29735248	This study	S562	Costa Rica	1993
Zygia cataractae		Jansen-Jacobs et al 4704 (GB)	ERS29735249	This study	S511	Guyana	1995
Zygia cataractae		Jansen-Jacobs et al 4784 (GB)	ERS29735250	This study	S512	Guyana	1995
Zygia cf bangii		Quisbert 1272 (LPB)	ERS29735251	This study	S505	Bolivia	2010
Zygia claviflora		Ducke 35530 (NY)	ERS29735252	This study	S590	Brazil	1938
Zygia claviflora		Ducke 20169 (S)	ERS29735253	This study	S592	Brazil	1927
Zygia claviflora		Chaviel 366 (NY)	ERS29735254	This study	S593	Venezuela	1992
Zygia coccinea var. oriunda		Balslev 1597 (AAU)	ERS29735255	This study	S516	Ecuador	1981
Zygia coccinea var. oriunda		Palacios et al 1170 (AAU)	ERS29735256	This study	S518	Ecuador	1986
Zygia cognata		Wendt 4421 (K)	ERS29735257	This study	S519	Mexico	1984
Zygia cognata		Matuda 1392 (NY)	ERS29735258	This study	S520	Mexico	1937
Zygia collina		Carlos 1143 (NY)	ERS29735259	This study	S521	Venezuela	1971
Zygia confusa		Lundell & Contreras 20612 (K)	ERS29735260	This study	S522	Guatemala	1977
Zygia confusa		Gentle 5252 (NY)	ERS29735261	This study	S523	Belize	1945
Zygia conzattii		Gentle 920 (S)	ERS29735262	This study	S524	Belize	1933
Zygia conzattii		Contreras 8338 (S)	ERS29735263	This study	S525	Guatemala	1969
Zygia cupirensis		Broadway 624 (NY)	ERS29735264	This study	S526	Venezuela	1923
Zygia cupirensis		Steyermark 91215 (NY)	ERS29735265	This study	S527	Venezuela	1962
Zygia cuspidata		Dryander 2060 (K)	ERS29735266	This study	S528	Colombia	1938
Zygia dinizii		Krukoff 6872 (S)	ERS29735267	This study	S529	Brazil	1934
Zygia dinizii		Mori & Gracie 19272 (NY)	ERS29735268	This study	S530	Brazil	1988
Zygia dissitiflora		Gentry & Monsalve 48441 (K)	ERS29735269	This study	S531	Colombia	1984
Zygia dissitiflora		Feddema 1967 (NY)	ERS29735270	This study	S532	Colombia	1962
Zygia englesingii		Stevens 24962 (K)	ERS29735271	This study	S533	Costa Rica	1987
Zygia englesingii		Herrera 4583 (K)	ERS29735272	This study	S534	Costa Rica	1990
Zygia englesingii (gigantifoliola)		Alcazar 96 (K)	ERS29735273	This study	S536	Costa Rica	1990
Zygia englesingii (gigantifoliola)		Aguilar 4184 (K)	ERS29735274	This study	S537	Costa Rica	1995
Marmaroxylon eperuetorum		s. coll. 3563 (K)	ERS29735275	This study	S535	Guyana	1942
Zygia guinetii		Vasquez 5373 (K)	ERS29735276	This study	S538	Peru	1984
Zygia hernandezii		Ramirez 5915 (NY)	ERS29735277	This study	S539	Colombia	1993
Zygia heteroneura		Ollgaard 38843 (UPS)	ERS29735278	This study	S574	Ecuador	1982
Zygia heteroneura		Lawesson 39409 (AAU)	ERS29735279	This study	S575	Ecuador	1983
Zygia inaequalis		Steward 379 (MO)	ERS29735280	This study	S540	Brazil	1978
Zygia inaequalis		Jansen-Jacobs et al 250 (P)	ERS29735281	This study	S515	Guyana	1971
Zygia inaequalis		Prance 14994 (NY)	ERS29735282	This study	S594	Brazil	1985
Zygia inaequalis		Pennington, T.D., Daza, A. & Lopez, E. 17154 (K)	ERS29735283	This study	S595	Peru	2001
Zygia juruana		Ducke 16777 (S)	ERS29735284	This study	S541	Brazil	1923
Zygia juruana		Ruiz 9613 (AAU)	ERS29735285	This study	S542	Peru	1993-1994
Zygia lathetica		Ferm 8 (UPS)	ERS29735286	This study	S506	Ecuador	2016
Zygia lathetica		Valencia, Block & Balslev 68430 (AAU)	ERS29735287	This study	S543	Ecuador	1988-1990
Zygia lathetica		Dik 752 (GB)	ERS29735288	This study	S544	Ecuador	1993
Zygia lathetica		Céron 3833 (AAU)	ERS29735289	This study	S545	Ecuador	1988
Zygia latifolia		Ferm 104 (UPS)	ERS29735290	This study	S547	Jamaica	2018
Zygia latifolia		Krukoff 5798 (S)	ERS29735291	This study	S548	Brazil	1933
Zygia latifolia		Mexia 6515 (GB)	ERS29735292	This study	S549	Peru	1932
Zygia latifolia		Ferm 103 (UPS)	ERS29735293	This study	S564	Jamaica	2018
Zygia latifolia var. communis		Ruiz et al. 3366 (AAU)	ERS29735294	This study	S513	Peru	1993-94
Zygia latifolia var. communis		Ruiz et al. 3234 (AAU)	ERS29735295	This study	S514	Peru	1993-94
Zygia lehmannii		s. Coll. 8989/Lehmann 8989 (K)	ERS29735296	This study	S550	Colombia	1898
Zygia longifolia		Gentry 9929 (S)	ERS29735297	This study	S551	Ecuador	1974
Zygia longifolia		Baker 6854 (AAU)	ERS29735298	This study	S552	Ecuador	1986
Zygia macbridei		Diaz 172 (NY)	ERS29735299	This study	S553	Peru	1978
Zygia macbridei		Revilla 2133 (NY)	ERS29735300	This study	S554	Peru	1977
Zygia megistocarpa		Vasquez, Peña, Chávez & Quiaco 24228 (K)	ERS29735301	This study	S555	Peru	1997
Zygia morongii		Hassler 12635 (NY)	ERS29735302	This study	S556	Paraguay	1913
Zygia morongii		Corrientes 3881 (NY)	ERS29735303	This study	S557	Argentina	1956
Zygia multipunctata		Roldan 1375 (NY)	ERS29735304	This study	S558	Colombia	1990
Zygia nubigena		Ståhl 7155 (S)	ERS29735305	This study	S559	Ecuador	2009
Zygia obolingoides		Krukoff 10216 (NY)	ERS29735306	This study	S517	Bolivia	1939
Zygia obolingoides		Acevedo-Rdgz 8790 (K)	ERS29735307	This study	S560	Peru	1997
Zygia palustris		Thomas 3394 (NY)	ERS29735308	This study	S563	Venezuela	1984
Zygia paucijugata		Cedillo Trigos 300 (K)	ERS29735309	This study	S546	Mexico	1973
Zygia paucijugata		Rico 773 (P)	ERS29735310	This study	S565	Mexico	1984
Zygia peckii		Alvarez 6247 (K)	ERS29735311	This study	S566	Mexico	2003
Zygia picramnioides		André 2625 (NY)	ERS29735312	This study	S568	Ecuador	1876
Zygia picramnoides		Lawrance 718 (K)	ERS29735313	This study	S567	Colombia	1933
Zygia pithecolobioides		Hassler 7180 (NY)	ERS29735314	This study	S569	Paraguay	s.d.
Zygia pithecolobioides		Zenteno, Rivera & Paz 12802 (LPB)	ERS29735315	This study	S570	Bolivia	2013
Zygia racemosa		Silva & Souza 2458 (S)	ERS29735316	This study	S571	Brazil	1969
Zygia racemosa		Prance 17839 (AAU)	ERS29735317	This study	S572	Brazil	1973
Zygia rhytidocarpa		Yuncker, Koepper & Wagner 8553 (K)	ERS29735318	This study	S573	Honduras	1938
Zygia rubiginosa		Jimenez 680 & Jaen (K)	ERS29735319	This study	S597	Costa Rica	1989
Zygia selloi		Joly 1215 (K)	ERS29735320	This study	S576	Brazil	1950
Zygia selloi		Gehrt 28064 (NY)	ERS29735321	This study	S577	Brazil	1931
Zygia selloi		Mosén 3621 (S)	ERS29735322	This study	S578	Brazil	1875
Zygia tetragona		Poncy 896 (P)	ERS29735323	This study	S579	French Guiana	1992
Zygia tetragona		Larpin 1066 (P)	ERS29735324	This study	S580	French Guiana	1994
Zygia trunciflora		Oliveira et al. 171 (K)	ERS29735325	This study	S583	Brazil	1991
Zygia trunciflora		Freitas 668 (K)	ERS29735326	This study	S584	Brazil	1990
Zygia turneri	Macrosamanea turneri	Garcia 3839 (K)	ERS30392589	This study	S581	Mexico	1982
Zygia turneri	Macrosamanea turneri	Ramos 300 (K)	ERS30392590	This study	S582	Mexico	1990
Zygia unifoliolata		Pereira-Silva 15012 (K)	ERS29735327	This study	S585	Brazil	2010
Zygia vasquezii		Vasquez 4982 (K)	ERS29735328	This study	S586	Peru	1984

## Sheet: Taxa from Ringelberg et al 2022
Taxon	Voucher	ENA accession number	Source
Abarema cochliacarpos	de Queiroz 15538 (HUEFS)	ERS4812838	Koenen et al. 2020
Albizia altissima	Jongkind 10709 (WAG)	ERS4812847	Koenen et al. 2020
Albizia mahalao	Koenen 216 (Z)	ERS4812860	Koenen et al. 2020
Albizia tomentosa	Hughes 648 (K)	ERS11697132	Ringelberg et al. 2022
Albizia umbellata	Jobson 1037 (BH)	ERS4812882	Koenen et al. 2020
Balizia pedicellaris	de Queiroz 15529 (HUEFS)	ERS4812877	Koenen et al. 2020
Blanchetiodendron blanchetii	de Queiroz 15616 (HUEFS)	ERS4812879	Koenen et al. 2020
Chloroleucon tenuiflorum	de Queiroz 15514 (HUEFS)	ERS4812885	Koenen et al. 2020
Enterolobium maximum	Nascimento 34 (K)	ERS11697206	Ringelberg et al. 2022
Hydrochorea corymbosa	Iganci 862 (RB)	ERS4812903	Koenen et al. 2020
Inga alata	Coley & Kursar TAKPDC1673	SAMEA3283847	Nicholls et al. 2015
Inga cinnamomea	Dexter 465 (E, MOL)	SAMEA3283820	Nicholls et al. 2015
Inga cylindrica	Coley & Kursar TAKPDC1713 (UT)	SAMEA3283801	Nicholls et al. 2015
Inga edulis	Coley & Kursar TAKPDC1719 (UT)	ERR776838	Koenen et al. 2020
Inga huberi	Coley & Kursar TAKPDC1755 (UT)	ERR776810	Koenen et al. 2020
Ingopsis inundata	Poncy 361 (NY)	ERS11697341	Ringelberg et al. 2022
Jupunba abbottii	Zanoni 21220 (NY)	ERS11697071	Ringelberg et al. 2022
Jupunba microcalyx	Iganci 855 (RB)	ERS11697090	Ringelberg et al. 2022
Leucochloron bolivianum	Hughes 2608 (FHO)	ERS4812907	Koenen et al. 2020
Leucochloron limae	Chase 8250 (K)	ERS4812908	Koenen et al. 2020
Macrosamanea amplissima	Bonadeu 663 (RB)	ERS4812910	Koenen et al. 2020
Macrosamanea discolor	Wurdack 42732 (K)	ERS11697232	Ringelberg et al. 2022
Macrosamanea kegelii	Prevost 1721 (NY)	ERS11697234	Ringelberg et al. 2022
Macrosamanea ocumarense	Stergios 14780 (NY)	ERS11697346	Ringelberg et al. 2022
Pseudocojoba sabatieri	Sabatier 4838 (K)	ERS11697349	Ringelberg et al. 2023
Punjuba killipii	Palodorios 6252 (NY)	ERS11697082	Ringelberg et al. 2022
Robrichia schomburgkii	Maguire 56534 (K)	ERS11697208	Ringelberg et al. 2022
Samanea saman	Hughes 421 (FHO)	ERS4812936	Koenen et al. 2020
Zygia basijuga	Wurdack 1937 (NY)	ERS11697337	Ringelberg et al. 2022
Zygia claviflora	Iganci 841 (RB)	ERS4812950	Koenen et al. 2020
Zygia conzattii	Ortega 596 (K)	ERS11697340	Ringelberg et al. 2022
Zygia dinizii	de Lima 2751 (NY)	ERS11697347	Ringelberg et al. 2022
Zygia inaequalis	Iganci 832 (RB)	ERS4812951	Koenen et al. 2020
Zygia longifolia	MacQueen 609 (K)	ERS11697343	Ringelberg et al. 2022
Zygia morongii	Krapovickas 23604 (NY)	ERS11697344	Ringelberg et al. 2022
Zygia obolingoides	Krukoff 10969 (NY)	ERS11697345	Ringelberg et al. 2022
Zygia racemosa	Simon 1658 (CEN)	ERS4812952	Koenen et al. 2020
Zygia rhytidocarpa	Yuncker 8553 (NY)	ERS11697348	Ringelberg et al. 2022
Zygia sp.	Coley & Kursar Tip917 (UT)	ERR776824	Koenen et al. 2020
Zygia unifoliolata	Wendt 4388 (K)	ERS11697350	Ringelberg et al. 2022
