# Supplementary material for: Improved phylogenetic resolution within the Neotropical rainforest genus Zygia (Mimoseae, Fabaceae) using phylogenomic data
Source: Front Plant Sci. 2026 Jun 12;17:1816329. doi: 10.3389/fpls.2026.1816329 (PMC13303398; doi:10.3389/fpls.2026.1816329)
Supplement: Supplementary file 2 [file SupplementaryFile2.zip › Supplementary_Table4_sections_Zygia_Ferm_et_al_2026.xlsx]

## Sheet: Sheet1
Supplementary Table 4. The intrageneric sections of Zygia defined based on morphology, following Barneby and Grimes (1997), are listed. Species not included in this study are marked with an asterisk.
Genus	Species	Section in Barneby & Grimes 1997	Status	*not included in this study
Zygia	claviflora	Zygiopsis
Zygia	palustris	Zygiopsis
Zygia	potaroensis*	Zygiopsis
Zygia	basijuga	Zygiopsis
Zygia	lathetica	Zygiopsis
Zygia	racemosa	Marmaroxylon
Zygia	ocumarensis	Nothellobium	now Macrosamanea ocumarensis, Ferm & Rydin 2024. Marmaroxylon magdalenae was treated as synonym of Zygia ocumarensis by Barneby & Grimes 1997, placed in Macrosamanea in this study.
Zygia	dinizii	Parazygia	as ramiflora in Barneby & Grimes 1997
Zygia	transamazonica*	Parazygia
Zygia	steyermarkii*	Parazygia
Zygia	collina	Parazygia
Zygia	tetragona	Parazygia
Zygia	eperuetorum	Barticaea
Zygia	sabatieri	Pseudocojoba	now Pseudocojoba sabatieri, Ferm & Rydin 2024
Zygia	coccinea	Zygia
Zygia	heteroneura	Zygia
Zygia	dissitiflora	Zygia
Zygia	picramnoides	Zygia
Zygia	multipunctata*	Zygia
Zygia	bifoliola*	Zygia
Zygia	confusa	Zygia
Zygia	bangii	Zygia
Zygia	odoratissima*	Zygia
Zygia	rubiginosa	Zygia
Zygia	lehmannii	Zygia
Zygia	hernandezii	Zygia
Zygia	andaquiensis*	Zygia
Zygia	vasquezii	Zygia
Zygia	juruana	Zygia
Zygia	macbridei	Zygia
Zygia	trunciflora	Zygia
Zygia	megistocarpa	Zygia
Zygia	inaequalis	Zygia
Zygia	guinetii	Zygia
Zygia	peckii	Zygia
Zygia	cognata	Zygia
Zygia	englesingii	Zygia
Zygia	rhytidocarpa	Zygia
Zygia	brenesii	Zygia
Zygia	morongii	Zygia
Zygia	ampla	Zygia
Zygia	cupirensis	Zygia
Zygia	cataractae	Zygia
Zygia	longifolia	Zygia
Zygia	paucijugata	Zygia
Zygia	conzattii	Zygia
Zygia	turneri	Zygia	placed in Macrosamanea in this study
Zygia	latifolia	Zygia
Zygia	garcia-barrigae*	Zygia
Zygia	selloi	Zygia
Zygia	biflora	Zygia
Zygia	bisingula	Zygia
Zygia	unifoliolata	Zygia
Zygia	pithecollobioides	Zygia
Zygia	codoncalyx*	Codoncalyx
Zygia	obolingoides	Codoncalyx
Zygia	inundata	Ingopsis	now Ingopsis inundata, Ferm & Rydin 2024
